# Supplementary material for: Ag@AuNP-Functionalized Capillary-Based SERS Sensing Platform for Interference-Free Detection of Glucose in Urine Using SERS Tags with Built-In Nitrile Signal
Source: Molecules. 2023 Dec 5;28(24):7939. doi: 10.3390/molecules28247939 (PMC10745321; doi:10.3390/molecules28247939)
Supplement: Supplementary file 1 [file molecules-28-07939-s001.zip]

Archive with 1 entries (1 files):
- molecules-2725441-supplementary.pdf
